# Supplementary material for: Dynamic Gene Expression Mitigates Mutational Escape in Lysis-Driven Bacteria Cancer Therapy
Source: Biodes Res. 2024 Sep 19;6:0049. doi: 10.34133/bdr.0049 (PMC11411163; doi:10.34133/bdr.0049)
Supplement: Supplementary 1 — Figs. S1 to S12 Movies S1 to S3 [file bdr.0049.f1.zip]

Archive with 4 entries (4 files):
- MovieS1.mp4
- MovieS2.mp4
- MovieS3.mp4
- supplementary_revised.pdf
